# Supplementary material for: Magnetic Compression of Tumor Spheroids Increases Cell Proliferation In Vitro and Cancer Progression In Vivo
Source: Cancers (Basel). 2022 Jan 12;14(2):366. doi: 10.3390/cancers14020366 (PMC8773997; doi:10.3390/cancers14020366)
Supplement: Supplementary file 1 [file cancers-14-00366-s001.zip]

Archive with 1 entries (1 files):
- cancers-1492319-supplementary.pdf
